# Supplementary material for: The Study of the Caudal Vertebrae of Thick-Toed Geckos after a Prolonged Space Flight by X-ray Phase-Contrast Micro-CT
Source: Cells. 2023 Oct 7;12(19):2415. doi: 10.3390/cells12192415 (PMC10572532; doi:10.3390/cells12192415)
Supplement: Supplementary file 1 [file cells-12-02415-s001.zip]

Archive with 1 entries (1 files):
- cells-2506423-supplementary.pdf
